# Supplementary material for: The transcription factors AdNAC3 and AdMYB19 regulate kiwifruit ripening through brassinosteroid and ethylene signaling networks
Source: Plant Physiol. 2025 Feb 20;197(3):kiaf084. doi: 10.1093/plphys/kiaf084 (PMC11896978; doi:10.1093/plphys/kiaf084)
Supplement: kiaf084_Supplementary_Data [file kiaf084_supplementary_data.zip]

Archive with 3 entries (3 files):
- Supplementary Data.pdf
- table s1.xlsx
- table s2.xlsx
