# Supplementary material for: The transcription factors AdNAC3 and AdMYB19 regulate kiwifruit ripening through brassinosteroid and ethylene signaling networks
Source: Plant Physiol. 2025 Feb 20;197(3):kiaf084. doi: 10.1093/plphys/kiaf084 (PMC11896978; doi:10.1093/plphys/kiaf084)
Supplement: kiaf084_Supplementary_Data [file kiaf084_supplementary_data.zip › table s1.xlsx]

## Sheet: Sheet1
Supplementary Table S1 Summary of RNA-seq data
SampleID	rawDataReads	clean Data Reads(%)	rawDataBase	cleanDataBase(%)	Q20	Q30	GC
Control_0d_A	42457480	42457458(99.99%)	6342977488	6342915992(99.99%)	98.34	95.03	46.51
Control_0d_B	40251632	40251604(99.99%)	6016338952	6016292371(99.99%)	98.37	95.25	46
Control_0d_C	44238486	44238456(99.99%)	6608054218	6607999037(99.99%)	98.38	95.35	46.2
Control_1d_A	40681152	40681122(99.99%)	6078559846	6078515295(99.99%)	98.36	95.24	46.16
Control_1d_B	40528840	40528810(99.99%)	6060850812	6060809106(99.99%)	98.19	94.83	46.17
Control_1d_C	40620398	40620364(99.99%)	6066572094	6066523853(99.99%)	98.09	94.45	46.8
EBR_1d_A	41015144	41015112(99.99%)	6127600066	6127549658(99.99%)	98.37	95.3	46.58
EBR_1d_B	45446420	45446366(99.99%)	6785456768	6785395831(99.99%)	98.34	95.32	46.41
EBR_1d_C	41475820	41475756(99.99%)	6195446376	6195349524(99.99%)	97.59	93.5	46.04
1-MCP_1d_A	41231298	41231234(99.99%)	6156266774	6156178524(99.99%)	97.46	93.3	46.31
1-MCP_1d_B	40817950	40817914(99.99%)	6096945466	6096889474(99.99%)	98.16	94.63	46.82
1-MCP_1d_C	47250506	47250388(99.99%)	7026770232	7026650672(99.99%)	98.24	94.89	46.21
ETH_1d_A	40047880	40047800(99.99%)	5976887812	5976789874(99.99%)	97.46	93.4	46.65
ETH_1d_B	40178078	40177998(99.99%)	5993754132	5993645511(99.99%)	97.2	92.81	46.42
ETH_1d_C	50038984	50038908(99.99%)	7467213532	7467097050(99.99%)	98.19	94.75	46.49
Control_2d_A	47252524	47252438(99.99%)	7049217028	7049106276(99.99%)	98.1	94.54	45.98
Control_2d_B	51826902	51826764(99.99%)	7741519624	7741403839(99.99%)	98.35	95.14	46.4
Control_2d_C	41694722	41694656(99.99%)	6230626488	6230541550(99.99%)	97.66	93.77	46.3
EBR_2d_A	50775358	50775288(99.99%)	7580114884	7580009671(99.99%)	98.29	95	46.75
EBR_2d_B	40253456	40253392(99.99%)	6015009726	6014924534(99.99%)	97.61	93.59	46.2
EBR_2d_C	40903616	40903596(99.99%)	6118041406	6117999994(99.99%)	98.22	94.82	46.19
1-MCP_2d_A	40475662	40475640(99.99%)	6048104156	6048062816(99.99%)	98.3	95.1	46.29
1-MCP_2d_B	50131524	50131404(99.99%)	7483651904	7483535122(99.99%)	98.35	95.15	45.99
1-MCP_2d_C	56037046	56036932(99.99%)	8369953898	8369831120(99.99%)	98.26	94.92	46.07
ETH_2d_A	48553722	48553638(99.99%)	7254495298	7254383996(99.99%)	98.15	94.65	46.36
ETH_2d_B	41240530	41240504(99.99%)	6165465082	6165420074(99.99%)	98.32	95.15	46.67
ETH_2d_C	54647652	54647558(99.99%)	8166783682	8166647180(99.99%)	98.2	94.79	46.32
Control_4d_A	38883656	38883634(99.99%)	5814563064	5814523456(99.99%)	98.22	94.97	46.66
Control_4d_B	39795754	39795714(99.99%)	5950263774	5950220661(99.99%)	98.14	94.77	46.47
Control_4d_C	40416210	40416164(99.99%)	6036696778	6036646320(99.99%)	98.25	95.05	46.42
EBR_4d_A	45011484	45011448(99.99%)	6727951742	6727901824(99.99%)	98.18	94.82	46.6
EBR_4d_B	45306162	45306094(99.99%)	6767515450	6767450468(99.99%)	98.35	95.33	46.6
EBR_4d_C	38287522	38287490(99.99%)	5719842784	5719795308(99.99%)	98.33	95.23	46.33
1-MCP_4d_A	39635662	39635640(99.99%)	5923767908	5923735634(99.99%)	98.21	94.9	46.49
1-MCP_4d_B	43560214	43560134(99.99%)	6504630738	6504539873(99.99%)	98.39	95.24	46.25
1-MCP_4d_C	43421536	43421486(99.99%)	6494546980	6494507334(99.99%)	98.37	95.34	46.59
ETH_4d_A	38675250	38675228(99.99%)	5784939852	5784899152(99.99%)	98.33	95.27	46.76
ETH_4d_B	40638314	40638296(99.99%)	6077802268	6077761458(99.99%)	98.21	94.87	47.12
ETH_4d_C	40400974	40400956(99.99%)	6040472204	6040435405(99.99%)	98.4	95.42	46.98
Control_6d_A	44227120	44227086(99.99%)	6610660894	6610604953(99.99%)	98.09	94.68	47.02
Control_6d_B	45646620	45646578(99.99%)	6821955764	6821894623(99.99%)	98.38	95.33	46.22
Control_6d_C	46247840	46247804(99.99%)	6912236664	6912185349(99.99%)	98.35	95.29	46.55
EBR_6d_A	47712004	47711980(99.99%)	7135086366	7135050254(99.99%)	98.34	95.3	46.66
EBR_6d_B	40035230	40035200(99.99%)	5979071086	5979031775(99.99%)	98.2	94.92	46.51
EBR_6d_C	41010602	41010586(99.99%)	6132792860	6132754940(99.99%)	98.28	95.11	46.02
1-MCP_6d_A	40299884	40299854(99.99%)	6024786324	6024743641(99.99%)	98.27	94.98	46.19
1-MCP_6d_B	39689470	39689436(99.99%)	5932731626	5932694128(99.99%)	98.36	95.27	46.5
1-MCP_6d_C	38479506	38479476(99.99%)	5750686322	5750644387(99.99%)	98.39	95.42	46.64
ETH_6d_A	38405536	38405504(99.99%)	5741066984	5741012189(99.99%)	98.34	95.32	46.44
ETH_6d_B	40622550	40622520(99.99%)	6071490230	6071446801(99.99%)	98.05	94.3	46.58
ETH_6d_C	43239058	43239024(99.99%)	6457391198	6457331935(99.99%)	98.33	95.1	47.06
Control_10d_A	40427450	40427422(99.99%)	6043845472	6043794343(99.99%)	98.3	95.13	46.48
Control_10d_B	44915094	44915048(99.99%)	6712949482	6712899200(99.99%)	98.35	95.34	46.34
Control_10d_C	48129646	48129610(99.99%)	7185868374	7185818194(99.99%)	98.26	95.12	46.92
EBR_10d_A	42079696	42079670(99.99%)	6288959184	6288913849(99.99%)	98.27	95.07	46.59
EBR_10d_B	40110852	40110814(99.99%)	5993397660	5993354075(99.99%)	98.29	95.19	46.98
EBR_10d_C	40552724	40552688(99.99%)	6056882596	6056819819(99.99%)	98.41	95.26	46.5
1-MCP_10d_A	42550036	42549998(99.99%)	6358019560	6357971729(99.99%)	98.35	95.28	46.21
1-MCP_10d_B	40601252	40601214(99.99%)	6062372370	6062326237(99.99%)	98.29	95.03	46.4
1-MCP_10d_C	41213094	41213056(99.99%)	6154092990	6154042519(99.99%)	98.14	94.67	47.58
ETH_10d_A	40573896	40573844(99.99%)	6054747572	6054679874(99.99%)	98.24	94.98	47.17
ETH_10d_B	39321430	39321396(99.99%)	5865369920	5865301243(99.99%)	98.24	95.02	46.78
ETH_10d_C	39404108	39404060(99.99%)	5885332938	5885254451(99.99%)	98.17	94.72	47.03
Control_18d_A	45391888	45391844(99.99%)	6774707504	6774616778(99.99%)	98.41	95.27	46.83
Control_18d_B	44213826	44213786(99.99%)	6599022166	6598937546(99.99%)	98.19	94.73	46.74
Control_18d_C	43359094	43359068(99.99%)	6479267448	6479206488(99.99%)	98.48	95.6	46.87
EBR_18d_A	40242310	40242278(99.99%)	6010051462	6009999378(99.99%)	98.47	95.55	46.84
EBR_18d_B	46486308	46486286(99.99%)	6962176926	6962108785(99.99%)	98.21	94.73	46.88
EBR_18d_C	40373804	40373774(99.99%)	6029153256	6029104932(99.99%)	98.18	94.67	47.11
1-MCP_18d_A	43891080	43891022(99.99%)	6550700926	6550630115(99.99%)	97.34	92.74	46.47
1-MCP_18d_B	42580090	42580028(99.99%)	6355646086	6355571771(99.99%)	98.33	95.1	46.85
1-MCP_18d_C	40485584	40485546(99.99%)	6044739348	6044676283(99.99%)	98.36	95.28	46.82
EBR_30d_A	40824496	40824468(99.99%)	6095871694	6095829483(99.99%)	98.1	94.49	46.92
EBR_30d_B	41881706	41881672(99.99%)	6249100958	6249040028(99.99%)	97.46	92.96	46.58
EBR_30d_C	43841778	43841760(99.99%)	6549475990	6549423780(99.99%)	98.31	95.19	46.66
1-MCP_30d_A	42522332	42522310(99.99%)	6352417088	6352347168(99.99%)	98.38	95.03	46.62
1-MCP_30d_B	40849596	40849558(99.99%)	6090141268	6090064176(99.99%)	98.45	95.58	46.9
1-MCP_30d_C	45842916	45842778(99.99%)	6828060200	6827903410(99.99%)	97	92.1	46.75
percentage = number of clean Data Reads /number of raw Data Reads × 100
percentage = number of clean Data Base /number of raw Data Base × 100
Q20 and Q30 represent sequencing error rates of 1% and 0.1%, respectively
