# Supplementary material for: The transcription factors AdNAC3 and AdMYB19 regulate kiwifruit ripening through brassinosteroid and ethylene signaling networks
Source: Plant Physiol. 2025 Feb 20;197(3):kiaf084. doi: 10.1093/plphys/kiaf084 (PMC11896978; doi:10.1093/plphys/kiaf084)
Supplement: kiaf084_Supplementary_Data [file kiaf084_supplementary_data.zip › table s2.xlsx]

## Sheet: Sheet1
Supplementary Table S2 Primers used in this study.
Gene name	Forward primer（5’to 3’）	Reverse primer（5’to 3’）	Restriction sites	Experiments
Acc24405	TCACCTTTTCGAAGCGCAAG	ACCTCCGCGTATATCTCTTTCC		RT-qPCR
Acc08308	CACTCAACTGCATCCACTCAAC	TCAAAGGTGCCAAGCCAAAC
Acc17357	CTGGATGATTGGGTGTTATGCC	AAGGCCCCAAATGTACAAGC
Acc15592	ATTGGGTGGTAGTGAGAGTTGG	ATCGAATGACGGCATGTGTG
Acc06142	TTGCAAATCTGACCCTTGGG	TCATCCCCACAACTTGGTTG
Acc12003	CCCACCATATTCATCCTTCCCAA	GAGAAGGGAGAGACGAAGGAATG
Acc06038	TACAAGCTGGTGGACGATCAG	AAGTGTTAAGCTGGCGAACG
Acc18287	AATCCTCTGATTAGCGGTGGAG	TGGCTCTGTTTCGTGTTTGG
Acc12278	ATGTACGCCACCGAATCATG	GTTGCATCGCCACAAAAGAG
Acc11583	ATCCTGAATTGCAGCGTTCC	ACCCCATATATTGCCTTGCG
Acc11845	GCTGAAGGAGGAAAACGATCAG	AACACGCCCTTACTTGCATC
Acc20237	TCAGCAACAGCAAGCTTTGG	TGTGGTCGGATTTGTTGCTG
Acc21700 AdNAC3	TCTATTGGGCCAATGAGAGTGAG	CTAGGGTGACTATAAGGTTGCCG
Acc33014	TGTGTTGCCAGTTTCCAAGC	GAAACTGGTGGCGATGAATTCC
Acc08905	TGCATTACCCGGTTAAAGCG	CAATTTTGGCAGCAGCGTTG
Acc18803 AdMYB19	AGCCTTCCATTAGCCTTCCTTC	ACTGTTGCTGCTTCCATTGC
Acc23702	GGATGTTAGTGGTGGAAATGGC	GAAATAGCAAGATCCGGCCAAC
Acc03481	TGACCAAAACGTTCCAGCTC	TTCGGGAGCAAATCTCTTGC
Acc26399	AACGAAGCCAAATCCAAGCC	TCGTCGTCTATGGTTCTTGGTG
Acc15006 AdBBX32	TTCCTCCAACAGGTTCTCCAAC	ACTGGATCGGTTCAGTTCTTCC
Acc02787 AdEXP3	TCCAAACCCTTCTCTCGCTAAC	GAGTGGCCATTGATTGTGAACC
Acc10736 Adβ-Gal5	CACAATTGGCTGTTGAGATGGG	TCTACGGGTCTTTGGTGAATCG
Acc21588 AdPME1	ACATAATCACTCCCTCCGGTTG	ACCCAGAAAAGGCCTTACTTCC
AdActin	TGCATGAGCGATCAAGTTTCAAG	TGTCCCATGTCTGGTTGATGACT
Acc24405-SK	GGACAGCCCAAGCTGAGCTCATGGAGACCAGTGAGAAT	ATCCACTAGTTCTAGACTAATAATTACATCCAAAATCAAAA	SacI/XbaI	Dual luciferase assays
Acc08308-SK	GGACAGCCCAAGCTGAGCTCATGGGAACCAACCCCAACACC	ATCCACTAGTTCTAGATCACCATGGGTTGTCAGTACCG	SacI/XbaI
Acc17357-SK	GGACAGCCCAAGCTGAGCTCATGGAGAGCATGGATTCATCGGG	ATCCACTAGTTCTAGACTACGAGTTCCAATTCATGTTGGGG	SacI/XbaI
Acc15592-SK	GGACAGCCCAAGCTGAGCTCATGCAAGAAAACAACAACCCATTC	ATCCACTAGTTCTAGACTAATTTGCAAGAACTTCCCAAATC	SacI/XbaI
Acc06142-SK	GGACAGCCCAAGCTGAGCTCATGGAGAAGCTCAACTTTGTG	ATCCACTAGTTCTAGACTAAGGTTTTCTTTTGAAGGATGAG	SacI/XbaI
Acc12003-SK	AGCCCAAGCTGAGCTCATGATGTGGGAGGGGGGA	ATCCACTAGTTCTAGACTAATTTTGAGTTTTCCCAGTTCCA	SacI/XbaI
Acc06038-SK	GGACAGCCCAAGCTGAGCTCATGGGGCAGAGATCGGTG	ATCCACTAGTTCTAGATCAGTTACAGACCTTACCGG	SacI/XbaI
Acc18287-SK	AGCCCAAGCTGAGCTCATGGAAAATTTTTCTAGAATTGGAAA	ATCCACTAGTTCTAGATCAATAATTCCAAATATAGCCAGGG	SacI/XbaI
Acc12278-SK	GGACAGCCCAAGCTGAGCTCATGTCTTTAGTGAGGTTCCAAGATC	ATCCACTAGTTCTAGATCACCTCCATGCCGAAGC	SacI/XbaI
Acc11583-SK	GGACAGCCCAAGCTGAGCTCATGGAAGGTAATTTATCATCAGGAA	ATCCACTAGTTCTAGATTAGTTATGATCAGCTCCCATCTCC	SacI/XbaI
Acc11845-SK	GGACAGCCCAAGCTGAGCTCATGGCTTCTTCAAGTGGAAATTC	ATCCACTAGTTCTAGATCAGTACAGGAACAGATCAGCAG	SacI/XbaI
Acc20237-SK	GCCCAAGCTGAGCTC ATGTCGTCCGGTTTTTCCG	TCCACTAGTTCTAGA TTAACGCCAAGCAGATGCG	SacI/XbaI
Acc21700-SK AdNAC3-SK	GGACAGCCCAAGCTGAGCTCATGGAGAGCACGGATTCATCG	ATCCACTAGTTCTAGACTAAGAGTACCAATTCAAGCTAGGG	SacI/XbaI
Acc33014-SK	GGACAGCCCAAGCTGAGCTCATGGAGAGCCCTAAACCTTC	ATCCACTAGTTCTAGATCATGTGTTATATGGCAGTGAGGG	SacI/XbaI
Acc08905-SK	GGACAGCCCAAGCTGAGCTCATGGAGGCTGTTCTGGACCC	ATCCACTAGTTCTAGACTATCCGACAATATATCCACAGGC	SacI/XbaI
Acc18803-SK AdMYB19-SK	GGACAGCCCAAGCTGAGCTCATGGGGAGGCACTCTTGCTG	ATCCACTAGTTCTAGACTAAGAATAGTGTCCAAAAGTGGCA	SacI/XbaI
Acc23702-SK	GGACAGCCCAAGCTGAGCTCATGCCGCCGGAAACTTCC	ATCCACTAGTTCTAGACTACTTGAGACCTTTGCCTGG	SacI/XbaI
Acc03481-SK	GGACAGCCCAAGCTGAGCTCATGGCTCCGACTCCGGGAG	ATCCACTAGTTCTAGATCAATTACAAACCCTCTGATTCGTC	SacI/XbaI
Acc26399-SK	GGACAGCCCAAGCTGAGCTCATGGAGAGCCCGGATTCGT	ATCCACTAGTTCTAGACTAAGGGTACCAATTCAAGCTAGG	SacI/XbaI
Acc18803-LUC AdMYB19-LUC	CGGTATCGATAAGCTTATAGCAACTCAAATTTGATTTAAGTTCA	TGGCGTCTTCCATGGGTGGAGTGCAATATTCTGCCCT	Hind III/NcoI
Acc02787-LUC AdEXP3-LUC	CGGTATCGATAAGCTTAGATAAAAGGTACATGCATATACGA	TTGGCGTCTTCCATGGTTTGAGTGAGTGAGAGAGAGAGAGA	Hind III/NcoI
Acc10736-LUC Adβ-Gal5-LUC	GGTATCGATAAGCTT AATATTAATATGTTTGGAAAACTTATAAATGTT	TGGCGTCTTCCATGG CTCTTTCTTTCTTTCTGAGAGAGAGAGA	Hind III/NcoI
Acc21588-LUC AdPME1-LUC	GGTATCGATAAGCTTGTCCTAAACAGTGTACAAAAATAATTACAAT	TGGCGTCTTCCATGGTTCCCCTTTTTCACTCAAATTTG	Hind III/NcoI
AdNAC3-GFP	CACGGGGGACGAGCTC ATGGAGAGCACGGATTCATCG	TGGTGTCGACTCTAGA AGAGTACCAATTCAAGCTAGGGTGA	SacI/XbaI	Subcellular localization
AdMYB19-GFP	CACGGGGGACGAGCTCATGGGGAGGCACTCTTGCTG	TGGTGTCGACTCTAGA AGAATAGTGTCCAAAAGTGGCAGA	SacI/XbaI
AdBBX32-GFP	CACGGGGGACGAGCTCATGAAGAGGTGTGAGCTGTGC	TGGTGTCGACTCTAGACGACGACGCGGACGAACC	SacI/XbaI
AdBBX32-RFP	GTTTTGAATCGTCGACATGAAGAGGTGTGAGCTGTGC	CTCACCATCAGGATCCCGACGACGCGGACGAACC	SalI/BamHI
AdNAC3-AD	GATTACGCTCATATG ATGGAGAGCACGGATTCATCG	GAGCTCGATGGATCC CTAAGAGTACCAATTCAAGCTAGGGTG	NdeI/BamHI	Y1H assays
AdMYB19-AD	GATTACGCTCATATG ATGGGGAGGCACTCTTGCTG	GAGCTCGATGGATCCCTAAGAATAGTGTCCAAAAGTGGCA	NdeI/BamHI
ProAdEXP3-F2	GACTCACTATAGGGTGATTGCGTAATTTAATTAGTTGAGTG	GATTCGCGAACGCGT ATGGTTGAGGTCACACAAGGATAA	EcoRI/SacI
ProAdEXP3-F3	GACTCACTATAGGG GTAGTTTAGTTAGGACATTAGCATGTGC	GATTCGCGAACGCGTTAGTTAGTCCAAACTGGCTCTTATGC	EcoRI/SacI
ProAdMYB19	GACTCACTATAGGGCGAATTCATAGCAACTCAAATTTGATTTAAGTTCA	GATTCGCGAACGCGTGAGCTCGTGGAGTGCAATATTCTGCCCT	EcoRI/SacI
ChIP-ProAdEXP3-F1 for AdNAC3	CATATAATAATTGTATATTGACATTTGG	CTTTGTGTTTCAGACATAAAAC		Chip-qPCR
ChIP-ProAdEXP3-F2 for AdNAC3	TGATTGCGTAATTTAATTAGTTGAGTG	CTAATGTCCTAACTAAACTACCAACTGCT
ChIP-ProAdEXP3-F1 for AdMYB19	TGCTCAGTTTTAGAGTTTTTTG	ATATTAATTACAACTCATTTTGAATTT
ChIP-ProAdEXP3-F2 for AdMYB19	CAGAGTACAAGACTCTCATTTCC	AATTACGCAATCATATAACCGTTTTC
ChIP-ProAdEXP3-F3 for AdMYB	CATTTTATCCTTGTGTGACCTCAAC	CATAAACCAAATCAGTTAAATTAATTTAAATT
ChIP-ProAdMYB19 for AdNAC3	TGCATTAGACTAACAAATACAATAAGCAC	CACTTGGCGTGTTTATTTATTTTTTA
AdNAC3-BD	ATGGAGGCCGAATTC ATGGAGAGCACGGATTCATCG	CAGGTCGACGGATCC CTAAGAGTACCAATTCAAGCTAGGGTG	EcoRI/BamHI	Y2H assay
AdBBX32-AD	GATTACGCTCATATGATGAAGAGGTGTGAGCTGTGCA	GAGCTCGATGGATCCCTACGACGACGCGGACGA	NdeI/BamHI
AdNAC3-YNE	CGCTTAATTAACATGGAGAGCACGGATTCATCG	GATGGCGCGCCCAGAGTACCAATTCAAGCTAGGGTGA	PacI/ AscI	BiFC assay
AdNAC3-YCE	CGCTTAATTAACATGGAGAGCACGGATTCATCG	GATGGCGCGCCCAGAGTACCAATTCAAGCTAGGGTGA	PacI/ AscI
AdBBX32-YNE	CGCTTAATTAACATGAAGAGGTGTGAGCTGTGCA	GATGGCGCGCCCCGACGACGCGGACGAACC	PacI/ AscI
AdBBX32-YCE	CGCTTAATTAACATGAAGAGGTGTGAGCTGTGCA	GATGGCGCGCCCCGACGACGCGGACGAACC	PacI/ AscI
AdMYB19-YNE	CGCTTAATTAACATGGGGAGGCACTCTTGCTG	GATGGCGCGCCCAGAATAGTGTCCAAAAGTGGCAGA	PacI/ AscI
AdMYB19-YCE	CGCTTAATTAACATGGGGAGGCACTCTTGCTG	GATGGCGCGCCCAGAATAGTGTCCAAAAGTGGCAGA	PacI/ AscI
AdNAC3-cLUC	TCCCGGGGCGGTACC ATGGAGAGCACGGATTCATCG	GCTCTGCAGGTCGACCTAAGAGTACCAATTCAAGCTAGGGTG	KpnI/SalI	LCI assay
AdNAC3-nLUC	GACGAGCTCGGTACCATGGAGAGCACGGATTCATCG	CGAGATCTGGTCGAC AGAGTACCAATTCAAGCTAGGGTGA	KpnI/SalI
AdMYB19-cLUC	TCCCGGGGCGGTACCATGGGGAGGCACTCTTGCTG	GCTCTGCAGGTCGACCTAAGAATAGTGTCCAAAAGTGGCA	KpnI/SalI
AdMYB19-nLUC	GACGAGCTCGGTACCATGGGGAGGCACTCTTGCTG	CGAGATCTGGTCGAC AGAATAGTGTCCAAAAGTGGCAGA	KpnI/SalI
AdBBX32-cLUC	TCCCGGGGCGGTACC ATGAAGAGGTGTGAGCTGTGCA	GCTCTGCAGGTCGACCTACGACGACGCGGACGA	KpnI/SalI
AdBBX32-nLUC	GACGAGCTCGGTACCATGAAGAGGTGTGAGCTGTGCA	CGAGATCTGGTCGACCGACGACGCGGACGA	KpnI/SalI
AdNAC3	CACGGGGGACGAGCTC ATGGAGAGCACGGATTCATCG	TGGTGTCGACTCTAGA AGAGTACCAATTCAAGCTAGGGTGA	SacI/XbaI	Tomato genetic transformation
SlEXP1	ATCACAGCTACCAATTTCTGCC	TGGGATCCTGCGATAAGTTACA
SlACO1	GCCAAAGAGCCAAGATTTGA	TTTTTAATTGAATTGGGATCTAAGC
SlACS2	TGTTAGCGTATGTATTGACAACTGG	TCATAACATAACTTCACTTTTGCATTC
SlRIN	ATGCAGCACCATCAACACAT	CTCCAAATTCAAAGCATCCA
SlActin	TGTCCCTATTTACGAGGGTTATGC	CAGTTAAATCACGACCAGCAAGAT
AdNAC3	GGACAGCCCAAGCTGAGCTCATGGAGAGCACGGATTCATCG	ATCCACTAGTTCTAGACTAAGAGTACCAATTCAAGCTAGGG	SacI/XbaI	Transient Overexpression Analysis
AdEXP3	GCCCAAGCTGAGCTCATGGGCATTCCAGCATTCTC	ATCCACTAGTTCTAGATTAGAATTGACCACCCTCAAATGTTTG	SacI/XbaI
AdMYB19	GGACAGCCCAAGCTGAGCTCATGGGGAGGCACTCTTGCTG	ATCCACTAGTTCTAGACTAAGAATAGTGTCCAAAAGTGGCA	SacI/XbaI
AdBBX32	GCCCAAGCTGAGCTC ATGAAGAGGTGTGAGCTGTGCA	TCCACTAGTTCTAGA CTACGACGACGCGGACGA	SacI/XbaI
AdNAC3-pTRV2	ACCGAATTCTCTAGA AAGTTTGATCCATGGGAACTCCC	GAGACGCGTGAGCTCTGGCTTGGATTTTGCTCTGTT	XbaI/SacI	Transient VIGS Analysis
AdEXP3-pTRV2	ACCGAATTCTCTAGA ATGGGCATTCCAGCATTCTCC	GAGACGCGTGAGCTC TGCAGTGACGGTGATGGTCC	XbaI/SacI
AdMYB19-pTRV2	ACCGAATTCTCTAGA GATAAAGAATTTGTGGAACTCCTCC	GAGACGCGTGAGCTC TCCGAAGAGGTGGTGTTTG	XbaI/SacI
ProAdNAC3-GUS	CGGCGCGCCAAGCTTACCAGTACGAGCTCAACTTCTG	AATTCCCGGGGATCCTAAGATCAACCAACCATACCACACC	HindIII/BamHI	GUS activity
